# Supplementary material for: A new cave-dwelling spider of the genus Speleoticus (Araneae, Nesticidae) from Sichuan, China
Source: Biodivers Data J. 2023 Aug 21;11:e107751. doi: 10.3897/BDJ.11.e107751 (PMC10463029; doi:10.3897/BDJ.11.e107751)
Supplement: XML Treatment for Speleoticus hei [file BDJ.11.e107751-treatment1.xml]

<!DOCTYPE tp:taxon-treatment
  PUBLIC "-//TaxonX//DTD Taxonomic Treatment Publishing DTD v0 20100105//EN" "tax-treatment-NSO.dtd">
<tp:taxon-treatment xmlns:tp="http://www.plazi.org/taxpub"><tp:treatment-meta><mixed-citation publication-type="journal"><person-group><name><surname>Yang</surname><given-names>Weicheng</given-names></name><name><surname>He</surname><given-names>Lianfeng</given-names></name><name><surname>Yu</surname><given-names>Hao</given-names></name><name><surname>Lin</surname><given-names>Yucheng</given-names></name></person-group><article-title>A new cave-dwelling spider of the genus <italic><tp:taxon-name><tp:taxon-name-part taxon-name-part-type="genus" reg="Speleoticus">Speleoticus</tp:taxon-name-part></tp:taxon-name></italic> (<tp:taxon-name><tp:taxon-name-part taxon-name-part-type="order">Araneae</tp:taxon-name-part></tp:taxon-name>, <tp:taxon-name><tp:taxon-name-part taxon-name-part-type="family">Nesticidae</tp:taxon-name-part></tp:taxon-name>) from Sichuan, China</article-title><source>Biodivers Data J</source><day>21</day><month>08</month><year>2023</year><volume>11</volume><pub-id pub-id-type="doi">10.3897/BDJ.11.e107751</pub-id></mixed-citation></tp:treatment-meta><tp:nomenclature><tp:taxon-name>
            <object-id xmlns:xlink="http://www.w3.org/1999/xlink" content-type="arpha" xlink:type="simple">6B865165-A833-5B55-AE66-57BAE6F0C62F</object-id>
            <tp:taxon-name-part taxon-name-part-type="genus">Speleoticus</tp:taxon-name-part>
            <tp:taxon-name-part taxon-name-part-type="species">hei</tp:taxon-name-part>
            <object-id xmlns:xlink="http://www.w3.org/1999/xlink" content-type="zoobank" xlink:type="simple" object-id-type="ZooBank">CD180E6E-8F5C-40E0-890B-E4647E9C9FCC</object-id>
          </tp:taxon-name><tp:taxon-authority>Yu &amp; Lin</tp:taxon-authority><tp:taxon-status xmlns:xlink="http://www.w3.org/1999/xlink" xlink:type="simple">sp. nov.</tp:taxon-status></tp:nomenclature><tp:treatment-sec sec-type="materials"><title>Materials</title><list list-type="alpha-lower" list-content="occurrences"><list-item><p><bold>Type status:</bold> <named-content xmlns:xlink="http://www.w3.org/1999/xlink" content-type="dwc:typeStatus" xlink:type="simple">Holotype</named-content>. <bold>Occurrence:</bold> recordedBy: <named-content xmlns:xlink="http://www.w3.org/1999/xlink" content-type="dwc:recordedBy" xlink:type="simple">Li He</named-content>; individualCount: <named-content xmlns:xlink="http://www.w3.org/1999/xlink" content-type="dwc:individualCount" xlink:type="simple">1</named-content>; sex: <named-content xmlns:xlink="http://www.w3.org/1999/xlink" content-type="dwc:sex" xlink:type="simple">male</named-content>; lifeStage: <named-content xmlns:xlink="http://www.w3.org/1999/xlink" content-type="dwc:lifeStage" xlink:type="simple">adult</named-content>; behavior: <named-content xmlns:xlink="http://www.w3.org/1999/xlink" content-type="dwc:behavior" xlink:type="simple">weaver</named-content>; preparations: <named-content xmlns:xlink="http://www.w3.org/1999/xlink" content-type="dwc:preparations" xlink:type="simple">whole animal (ETOH)</named-content>; occurrenceID: <named-content xmlns:xlink="http://www.w3.org/1999/xlink" content-type="dwc:occurrenceID" xlink:type="simple">4F2FECF6-4539-5B2E-88BA-A9B6C98A6BDC</named-content>; <bold>Taxon:</bold> order: <named-content xmlns:xlink="http://www.w3.org/1999/xlink" content-type="dwc:order" xlink:type="simple"><tp:taxon-name><tp:taxon-name-part taxon-name-part-type="order">Araneae</tp:taxon-name-part></tp:taxon-name></named-content>; family: <named-content xmlns:xlink="http://www.w3.org/1999/xlink" content-type="dwc:family" xlink:type="simple"><tp:taxon-name><tp:taxon-name-part taxon-name-part-type="family">Nesticidae</tp:taxon-name-part></tp:taxon-name></named-content>; genus: <named-content xmlns:xlink="http://www.w3.org/1999/xlink" content-type="dwc:genus" xlink:type="simple"><tp:taxon-name><tp:taxon-name-part taxon-name-part-type="genus">Speleoticus</tp:taxon-name-part></tp:taxon-name></named-content>; specificEpithet: <named-content xmlns:xlink="http://www.w3.org/1999/xlink" content-type="dwc:specificEpithet" xlink:type="simple"><italic><tp:taxon-name><tp:taxon-name-part taxon-name-part-type="genus" reg="Speleoticus"/><tp:taxon-name-part taxon-name-part-type="species" reg="hei">hei</tp:taxon-name-part></tp:taxon-name></italic></named-content>; scientificNameAuthorship: <named-content xmlns:xlink="http://www.w3.org/1999/xlink" content-type="dwc:scientificNameAuthorship" xlink:type="simple">Yu &amp; Lin</named-content>; <bold>Location:</bold> continent: <named-content xmlns:xlink="http://www.w3.org/1999/xlink" content-type="dwc:continent" xlink:type="simple">Asia</named-content>; country: <named-content xmlns:xlink="http://www.w3.org/1999/xlink" content-type="dwc:country" xlink:type="simple">China</named-content>; countryCode: <named-content xmlns:xlink="http://www.w3.org/1999/xlink" content-type="dwc:countryCode" xlink:type="simple">CHN</named-content>; stateProvince: <named-content xmlns:xlink="http://www.w3.org/1999/xlink" content-type="dwc:stateProvince" xlink:type="simple">Sichuan</named-content>; county: <named-content xmlns:xlink="http://www.w3.org/1999/xlink" content-type="dwc:county" xlink:type="simple">Guangyuan</named-content>; locality: <named-content xmlns:xlink="http://www.w3.org/1999/xlink" content-type="dwc:locality" xlink:type="simple">cave Hanwang Dong</named-content>; decimalLatitude: <named-content xmlns:xlink="http://www.w3.org/1999/xlink" content-type="dwc:decimalLatitude" xlink:type="simple">32.577297</named-content>; decimalLongitude: <named-content xmlns:xlink="http://www.w3.org/1999/xlink" content-type="dwc:decimalLongitude" xlink:type="simple">106.106979</named-content>; <bold>Identification:</bold> identifiedBy: <named-content xmlns:xlink="http://www.w3.org/1999/xlink" content-type="dwc:identifiedBy" xlink:type="simple">Hao Yu and Yucheng Lin</named-content>; dateIdentified: <named-content xmlns:xlink="http://www.w3.org/1999/xlink" content-type="dwc:dateIdentified" xlink:type="simple">2022-03</named-content>; identificationReferences: <named-content xmlns:xlink="http://www.w3.org/1999/xlink" content-type="dwc:identificationReferences" xlink:type="simple">Lin et al. 2016</named-content>; <bold>Event:</bold> samplingProtocol: <named-content xmlns:xlink="http://www.w3.org/1999/xlink" content-type="dwc:samplingProtocol" xlink:type="simple">by hand</named-content>; samplingEffort: <named-content xmlns:xlink="http://www.w3.org/1999/xlink" content-type="dwc:samplingEffort" xlink:type="simple">10 km by foot</named-content>; year: <named-content xmlns:xlink="http://www.w3.org/1999/xlink" content-type="dwc:year" xlink:type="simple">2018</named-content>; month: <named-content xmlns:xlink="http://www.w3.org/1999/xlink" content-type="dwc:month" xlink:type="simple">4</named-content>; day: <named-content xmlns:xlink="http://www.w3.org/1999/xlink" content-type="dwc:day" xlink:type="simple">6</named-content>; <bold>Record Level:</bold> basisOfRecord: <named-content xmlns:xlink="http://www.w3.org/1999/xlink" content-type="dwc:basisOfRecord" xlink:type="simple">PreservedSpecimen</named-content></p></list-item><list-item><p><bold>Type status:</bold> <named-content xmlns:xlink="http://www.w3.org/1999/xlink" content-type="dwc:typeStatus" xlink:type="simple">Paratype</named-content>. <bold>Occurrence:</bold> recordedBy: <named-content xmlns:xlink="http://www.w3.org/1999/xlink" content-type="dwc:recordedBy" xlink:type="simple">Li He</named-content>; individualCount: <named-content xmlns:xlink="http://www.w3.org/1999/xlink" content-type="dwc:individualCount" xlink:type="simple">5</named-content>; sex: <named-content xmlns:xlink="http://www.w3.org/1999/xlink" content-type="dwc:sex" xlink:type="simple">2 males, 3 females</named-content>; lifeStage: <named-content xmlns:xlink="http://www.w3.org/1999/xlink" content-type="dwc:lifeStage" xlink:type="simple">adult</named-content>; behavior: <named-content xmlns:xlink="http://www.w3.org/1999/xlink" content-type="dwc:behavior" xlink:type="simple">weaver</named-content>; preparations: <named-content xmlns:xlink="http://www.w3.org/1999/xlink" content-type="dwc:preparations" xlink:type="simple">whole animal (ETOH)</named-content>; occurrenceID: <named-content xmlns:xlink="http://www.w3.org/1999/xlink" content-type="dwc:occurrenceID" xlink:type="simple">F3ACEB49-BC9E-5D14-8965-7D441B18B1AA</named-content>; <bold>Taxon:</bold> order: <named-content xmlns:xlink="http://www.w3.org/1999/xlink" content-type="dwc:order" xlink:type="simple"><tp:taxon-name><tp:taxon-name-part taxon-name-part-type="order">Araneae</tp:taxon-name-part></tp:taxon-name></named-content>; family: <named-content xmlns:xlink="http://www.w3.org/1999/xlink" content-type="dwc:family" xlink:type="simple"><tp:taxon-name><tp:taxon-name-part taxon-name-part-type="family">Nesticidae</tp:taxon-name-part></tp:taxon-name></named-content>; genus: <named-content xmlns:xlink="http://www.w3.org/1999/xlink" content-type="dwc:genus" xlink:type="simple"><tp:taxon-name><tp:taxon-name-part taxon-name-part-type="genus">Speleoticus</tp:taxon-name-part></tp:taxon-name></named-content>; specificEpithet: <named-content xmlns:xlink="http://www.w3.org/1999/xlink" content-type="dwc:specificEpithet" xlink:type="simple"><italic><tp:taxon-name><tp:taxon-name-part taxon-name-part-type="genus" reg="Speleoticus"/><tp:taxon-name-part taxon-name-part-type="species" reg="hei">hei</tp:taxon-name-part></tp:taxon-name></italic></named-content>; scientificNameAuthorship: <named-content xmlns:xlink="http://www.w3.org/1999/xlink" content-type="dwc:scientificNameAuthorship" xlink:type="simple">Yu &amp; Lin</named-content>; <bold>Location:</bold> continent: <named-content xmlns:xlink="http://www.w3.org/1999/xlink" content-type="dwc:continent" xlink:type="simple">Asia</named-content>; country: <named-content xmlns:xlink="http://www.w3.org/1999/xlink" content-type="dwc:country" xlink:type="simple">China</named-content>; countryCode: <named-content xmlns:xlink="http://www.w3.org/1999/xlink" content-type="dwc:countryCode" xlink:type="simple">CHN</named-content>; stateProvince: <named-content xmlns:xlink="http://www.w3.org/1999/xlink" content-type="dwc:stateProvince" xlink:type="simple">Sichuan</named-content>; county: <named-content xmlns:xlink="http://www.w3.org/1999/xlink" content-type="dwc:county" xlink:type="simple">Guangyuan</named-content>; locality: <named-content xmlns:xlink="http://www.w3.org/1999/xlink" content-type="dwc:locality" xlink:type="simple">cave Hanwang Dong</named-content>; decimalLatitude: <named-content xmlns:xlink="http://www.w3.org/1999/xlink" content-type="dwc:decimalLatitude" xlink:type="simple">32.577297</named-content>; decimalLongitude: <named-content xmlns:xlink="http://www.w3.org/1999/xlink" content-type="dwc:decimalLongitude" xlink:type="simple">106.106979</named-content>; <bold>Identification:</bold> identifiedBy: <named-content xmlns:xlink="http://www.w3.org/1999/xlink" content-type="dwc:identifiedBy" xlink:type="simple">Hao Yu and Yucheng Lin</named-content>; dateIdentified: <named-content xmlns:xlink="http://www.w3.org/1999/xlink" content-type="dwc:dateIdentified" xlink:type="simple">2022-03</named-content>; identificationReferences: <named-content xmlns:xlink="http://www.w3.org/1999/xlink" content-type="dwc:identificationReferences" xlink:type="simple">Lin et al. 2016</named-content>; <bold>Event:</bold> samplingProtocol: <named-content xmlns:xlink="http://www.w3.org/1999/xlink" content-type="dwc:samplingProtocol" xlink:type="simple">by hand</named-content>; samplingEffort: <named-content xmlns:xlink="http://www.w3.org/1999/xlink" content-type="dwc:samplingEffort" xlink:type="simple">10 km by foot</named-content>; year: <named-content xmlns:xlink="http://www.w3.org/1999/xlink" content-type="dwc:year" xlink:type="simple">2018</named-content>; month: <named-content xmlns:xlink="http://www.w3.org/1999/xlink" content-type="dwc:month" xlink:type="simple">4</named-content>; day: <named-content xmlns:xlink="http://www.w3.org/1999/xlink" content-type="dwc:day" xlink:type="simple">6</named-content>; <bold>Record Level:</bold> basisOfRecord: <named-content xmlns:xlink="http://www.w3.org/1999/xlink" content-type="dwc:basisOfRecord" xlink:type="simple">PreservedSpecimen</named-content></p></list-item></list></tp:treatment-sec><tp:treatment-sec sec-type="Description"><title>Description</title><p><bold>Male holotype.</bold> Habitus as in Fig. <xref ref-type="fig" rid="F9886411">3</xref>E and F. Total length 3.15. Carapace length 1.45, width 1.39, pale yellow to beige, with faint dark areas around the cervical furrow and fovea. Cervical groove and fovea distinct. Eyes (Fig. <xref ref-type="fig" rid="F9886411">3</xref>E): in dorsal view, AER slightly recurved, PER almost straight and slightly wider than AER. Eye sizes and interdistances: AME 0.09, ALE 0.09, PME 0.09, PLE 0.10; AME–AME 0.02, AME−ALE 0.05, PME–PME 0.11, PME−PLE 0.06; MOA 0.20 long, anterior width 0.19, posterior width 0.29. Mouthparts: chelicerae light orange, with three teeth on promargin; endite length 0.55, width 0.29, depressed posteriorly, slightly convergent anteriorly, with dense setae on inner margin; labium nearly rectangular, length 0.18, width 0.14. Sternum yellowish with sparse setae, length 0.75, width 0.85. Leg uniformly yellowish. Leg measurements: I 9.44 (0.43, 0.24, 2.37, 2.93, 2.33, 1.14); II 7.82 (0.48, 0.27, 2.08, 2.30, 1.80, 0.89); III 5.92 (0.43, 0.24, 1.70, 1.62, 1.26, 0.67); IV 7.96 (0.47, 0.26, 2.28, 2.38, 1.74, 0.83). Opisthosoma ovoid, 1.70 long, 1.07 wide, grey, dorsum with setae, with two indistinctly coloured chevron stripes posteriorly.</p><p><bold><italic>Palp</italic></bold> (Fig. <xref ref-type="fig" rid="F9886409">4</xref>A−D): Paracymbium long, with three branches or apophyses; ventral apophysis very small, shaped like a quadrahedron; Dp-I about 1/2 of Dp-II length, harpoon-shaped and with a subapical barb; Dp-II broad and long, well-developed, generally shaped like a sickle. Conductor complex, distally with three apophyses: Cp-I long and heavily-sclerotised, blade-shaped; Cp-II small, papilliform; Cp-III laminar, ending with a blunt tip. Terminal apophysis nearly triangular in prolateral view, protruding ventrally. Median apophysis heavily sclerotised, strongly expanded, directed ventrally, concave with two branches; proximal branch small, papilliform; distal branch relatively long, finger-like. Embolus slender and filiform, arising on the retrolateral flank (approximately 4 o’ clock position), surrounding the base, terminating at approximately 12 o’ clock position, its tip filiform and hidden behind the conductor.</p><p><bold>Female.</bold> Colour of the living female light brown, abdomen dorsally with two ˄-shaped stripes and 3−4 pairs black spots (Fig. <xref ref-type="fig" rid="F9886407">2</xref>). Habitus in alcohol as in Fig. <xref ref-type="fig" rid="F9886411">3</xref>G and H. As in male, except as noted. Total length 3.29. length 1.31, width 1.21, pyriform. Eye diameters: AME 0.09, ALE 0.09, PME 0.09, PLE 0.07; interdistances: AME–AME 0.02, AME–ALE 0.25, PME–PME 0.12, PME–PLE 0.07; MOA 0.22 long, anterior width 0.19, posterior width 0.29. Chelicerae with three promarginal teeth. Opisthosoma: length 1.99, width 1.40, dorsum anteriorly with two ˄-shaped stripes, posteriorly with paired marks, partially fused each other in the posterior side. Leg measurements: I 8.34 (0.45, 0.25, 2.45, 2.39, 1.88, 0.93); II 6.60 (0.41, 0.23, 1.79, 1.99, 1.41, 0.77); III 5.62 (0.39, 0.22, 1.56, 1.59, 1.46, 0.41); IV 7.28 (0.45, 0.25, 2.16, 2.19, 1.53, 0.70).</p><p><bold><italic>Epigyne</italic></bold> (Fig. <xref ref-type="fig" rid="F9886411">3</xref>A−D): Epigynal plate simple, disc-shaped, scape indistinct; lateral and posterior margins indistinct, spermathecae and bursae distinctly visible through integument after dissection. Median septum short, slightly protruding, shaped as a tongue. Copulatory openings indistinct, slit like, located on the anterior margin of the cleft situated on the posterior margin of the epigynal plate. Vulva centrally with a ˄-shaped structure. Vulval pocket global, situated anteriorly, widely separated from each other by ca. 1.5 × diameters. Spermathecae situated posteriorly to vulval pocket, relatively large, oval, ca. 1.6 × longer than wide, the two spermathecae are separated by 0.6 lengths.</p></tp:treatment-sec><tp:treatment-sec sec-type="Diagnosis"><title>Diagnosis</title><p>Males of <italic><tp:taxon-name><tp:taxon-name-part taxon-name-part-type="genus" reg="Speleoticus">S.</tp:taxon-name-part><tp:taxon-name-part taxon-name-part-type="species" reg="hei">hei</tp:taxon-name-part></tp:taxon-name></italic> Yu &amp; Lin, sp. n. can be distinguished from those of all other congeners by the direction of the terminal apophysis (MA in <xref ref-type="bibr" rid="B9886365">Liu and Li (2013)</xref>), which is pointed ventrally (Fig. <xref ref-type="fig" rid="F9886409">4</xref>A, C and D) (vs. pointed prolaterally) and by the presence of a distinct and heavily-sclerotised median apophysis (Fig. <xref ref-type="fig" rid="F9886409">4</xref>A and D) (vs. median apophysis absent). Amongst the species of genus <italic><tp:taxon-name><tp:taxon-name-part taxon-name-part-type="genus" reg="Speleoticus">Speleoticus</tp:taxon-name-part></tp:taxon-name></italic>, the female of the new species resembles <italic><tp:taxon-name><tp:taxon-name-part taxon-name-part-type="genus" reg="Speleoticus">S.</tp:taxon-name-part><tp:taxon-name-part taxon-name-part-type="species" reg="globosus">globosus</tp:taxon-name-part></tp:taxon-name></italic> in having a similarly-shaped epigynum, but can be distinguished from the latter by: (1) copulatory openings indistinct (vs. distinct) (cf. Fig. <xref ref-type="fig" rid="F9886411">3</xref>A and C and <xref ref-type="bibr" rid="B9886365">Liu and Li (2013)</xref>: figs. 32D and 33B); (2) vulval pocket slightly smaller than spermatheca (vs. vulval pocket distinctly larger) (cf. Fig. <xref ref-type="fig" rid="F9886411">3</xref>B and D and <xref ref-type="bibr" rid="B9886365">Liu and Li (2013)</xref>: figs. 32B, D and 34A); (3) the presence of all eight eyes (vs. eyes absent) (cf. Fig. <xref ref-type="fig" rid="F9886411">3</xref> and <xref ref-type="bibr" rid="B9886365">Liu and Li (2013)</xref>: fig. 34D).</p></tp:treatment-sec><tp:treatment-sec sec-type="Etymology"><title>Etymology</title><p>This species is a patronymic named after Mr. Li He (Chengdu City, China), collector of the types, who has greatly helped us in our research.</p></tp:treatment-sec><tp:treatment-sec sec-type="Distribution"><title>Distribution</title><p>Known only from the type locality, Hanwang Dong Cave, Guangyuan, Sichuan, China (Fig. <xref ref-type="fig" rid="F9886405">1</xref>).</p></tp:treatment-sec><tp:treatment-sec sec-type="Biology"><title>Biology</title><p>The types of <italic><tp:taxon-name><tp:taxon-name-part taxon-name-part-type="genus" reg="Speleoticus">S.</tp:taxon-name-part><tp:taxon-name-part taxon-name-part-type="species" reg="hei">hei</tp:taxon-name-part></tp:taxon-name></italic> Yu &amp; Lin, sp. n. were collected under stones in the moist area about 50–500 m from the entrance in Hanwang Dong Cave.</p></tp:treatment-sec><tp:treatment-sec><!--Section generated to contain objects referenced in tp:taxon-treatment.--><fig id="F9886411" position="float" orientation="portrait"><object-id xmlns:xlink="http://www.w3.org/1999/xlink" content-type="arpha" xlink:type="simple">BD011CA0-FA6C-5CE7-9883-17D66AACB7A2</object-id><object-id xmlns:xlink="http://www.w3.org/1999/xlink" content-type="doi" xlink:type="simple">10.3897/BDJ.11.e107751.figure3</object-id><label>Figure 3.</label><caption><p><italic><tp:taxon-name><tp:taxon-name-part taxon-name-part-type="genus" reg="Speleoticus">Speleoticus</tp:taxon-name-part><tp:taxon-name-part taxon-name-part-type="species" reg="hei">hei</tp:taxon-name-part></tp:taxon-name></italic> Yu &amp; Lin, sp. n., female paratype and male holotype. <bold>A, B</bold> Macerated epigyne, ventral and dorsal view; <bold>C, D</bold> Epigyne, macerated and embedded in Arabic gum, ventral and dorsal view; <bold>E, F</bold> Male, habitus, ventral and dorsal view; <bold>G, H</bold> Female, habitus, ventral and dorsal view. Abbreviations: Co = copulatory opening; Ms = median septum; S = spermatheca; Vp = vulval pocket. Scale bars: 0.2 mm (equal for A–D); 2 mm (equal for E–F, equal for G–H).</p></caption><graphic xmlns:xlink="http://www.w3.org/1999/xlink" xlink:href="bdj-11-e107751-g003.jpg" position="float" id="oo_885493.jpg" orientation="portrait" xlink:type="simple"><uri content-type="original_file" xlink:type="simple">https://binary.pensoft.net/fig/885493</uri></graphic></fig><fig id="F9886409" position="float" orientation="portrait"><object-id xmlns:xlink="http://www.w3.org/1999/xlink" content-type="arpha" xlink:type="simple">5A185B47-5038-59AD-8765-43F9995E40A0</object-id><object-id xmlns:xlink="http://www.w3.org/1999/xlink" content-type="doi" xlink:type="simple">10.3897/BDJ.11.e107751.figure4</object-id><label>Figure 4.</label><caption><p>Male left palp of the holotype of <italic><tp:taxon-name><tp:taxon-name-part taxon-name-part-type="genus" reg="Speleoticus">Speleoticus</tp:taxon-name-part><tp:taxon-name-part taxon-name-part-type="species" reg="hei">hei</tp:taxon-name-part></tp:taxon-name></italic> Yu &amp; Lin, sp. n. <bold>A</bold> Ventral view; <bold>B</bold> Dorsal view; <bold>C</bold> Prolateral view; <bold>D</bold> Retrolateral view. Abbreviations: Cp (I-III) = processes of the conductor (I-III); Dp (I-II) = distal processes of the paracymbium (I-II); E = embolus; Eb = embolic base; Ma = median apophysis; P = paracymbium; St = subtegulum; T = tegulum; Ta = terminal apophysis; Va = ventral apophysis of the paracymbium. Scale bar: 0.2 mm (equal for A–D).</p></caption><graphic xmlns:xlink="http://www.w3.org/1999/xlink" xlink:href="bdj-11-e107751-g004.jpg" position="float" id="oo_885573.jpg" orientation="portrait" xlink:type="simple"><uri content-type="original_file" xlink:type="simple">https://binary.pensoft.net/fig/885573</uri></graphic></fig><fig id="F9886407" position="float" orientation="portrait"><object-id xmlns:xlink="http://www.w3.org/1999/xlink" content-type="arpha" xlink:type="simple">87C509D4-B54A-59A3-AA8D-9B25DD1A7E07</object-id><object-id xmlns:xlink="http://www.w3.org/1999/xlink" content-type="doi" xlink:type="simple">10.3897/BDJ.11.e107751.figure2</object-id><label>Figure 2.</label><caption><p><italic><tp:taxon-name><tp:taxon-name-part taxon-name-part-type="genus" reg="Speleoticus">Speleoticus</tp:taxon-name-part><tp:taxon-name-part taxon-name-part-type="species" reg="hei">hei</tp:taxon-name-part></tp:taxon-name></italic> Yu &amp; Lin, sp. n., female paratype, live specimens. Photographs by Li He (Chengdu, Sichuan).</p></caption><graphic xmlns:xlink="http://www.w3.org/1999/xlink" xlink:href="bdj-11-e107751-g002.jpg" position="float" id="oo_861451.jpg" orientation="portrait" xlink:type="simple"><uri content-type="original_file" xlink:type="simple">https://binary.pensoft.net/fig/861451</uri></graphic></fig><fig id="F9886405" position="float" orientation="portrait"><object-id xmlns:xlink="http://www.w3.org/1999/xlink" content-type="arpha" xlink:type="simple">08D214EB-214A-5709-91CF-0F4D34DC6E62</object-id><object-id xmlns:xlink="http://www.w3.org/1999/xlink" content-type="doi" xlink:type="simple">10.3897/BDJ.11.e107751.figure1</object-id><label>Figure 1.</label><caption><p>Hanwang Dong Cave, type locality of <italic><tp:taxon-name><tp:taxon-name-part taxon-name-part-type="genus" reg="Speleoticus">Speleoticus</tp:taxon-name-part><tp:taxon-name-part taxon-name-part-type="species" reg="hei">hei</tp:taxon-name-part></tp:taxon-name></italic> Yu &amp; Lin, sp. n. <bold>A</bold> Location of Hanwang Dong Cave; <bold>B, C</bold> Entrance of Hanwang Dong Cave; <bold>D</bold> Habitat inside the cave; <bold>E</bold> Collection inside the cave.</p></caption><graphic xmlns:xlink="http://www.w3.org/1999/xlink" xlink:href="bdj-11-e107751-g001.jpg" position="float" id="oo_861449.jpg" orientation="portrait" xlink:type="simple"><uri content-type="original_file" xlink:type="simple">https://binary.pensoft.net/fig/861449</uri></graphic></fig></tp:treatment-sec><ref-list><ref id="B9886365"><element-citation xmlns:xlink="http://www.w3.org/1999/xlink" publication-type="article" xlink:type="simple"><person-group person-group-type="author"><name name-style="western"><surname>Liu</surname><given-names>J.</given-names></name><name name-style="western"><surname>Li</surname><given-names>S. Q.</given-names></name></person-group><year>2013</year><article-title>New cave-dwelling spiders of the family <tp:taxon-name><tp:taxon-name-part taxon-name-part-type="family">Nesticidae</tp:taxon-name-part></tp:taxon-name> (<tp:taxon-name><tp:taxon-name-part taxon-name-part-type="class">Arachnida</tp:taxon-name-part></tp:taxon-name>, <tp:taxon-name><tp:taxon-name-part taxon-name-part-type="order">Araneae</tp:taxon-name-part></tp:taxon-name>) from China</article-title><source>Zootaxa</source><volume>3613</volume><fpage>501</fpage><lpage>547</lpage><pub-id pub-id-type="doi">10.11646/zootaxa.3613.6.1</pub-id></element-citation></ref></ref-list></tp:taxon-treatment>
